# Supplementary material for: In Tandem Intragenic Duplication of Doublesex and Mab-3-Related Transcription Factor 1 (DMRT1) in an SRY-Negative Boy with a 46,XX Disorder of Sex Development
Source: Genes (Basel). 2023 Nov 12;14(11):2067. doi: 10.3390/genes14112067 (PMC10671459; doi:10.3390/genes14112067)
Supplement: Supplementary file 1 [file genes-14-02067-s001.zip]

Archive with 1 entries (1 files):
- genes-2554789-supplementary.pdf
